# Supplementary material for: Cep55 overexpression promotes genomic instability and tumorigenesis in mice
Source: Commun Biol. 2020 Oct 21;3:593. doi: 10.1038/s42003-020-01304-6 (PMC7578791; doi:10.1038/s42003-020-01304-6)
Supplement: Supplementary file 3 — Supplementary Data 1 [file 42003_2020_1304_MOESM3_ESM.xlsx]

## Sheet: Figure1 
Figure 1a						Figure 1b					Fig 1d						Fig 1e				Fig 1g
												Cep55wt/wt	Cep55wt/Tg	Cep55Tg/Tg				B-Cell	T-Cell		Lung	Hepatic	Papillary	Gastric
		Cep55wt/wt	Cep55wt/Tg	Cep55Tg/Tg		Cep55wt/wt	Cep55wt/Tg	Cep55Tg/Tg			Lymphoma	0	0	51.42				61.11	38.89		11.76	5.89	6.13	10.2
31-Aug-2014	18-Jul-2015			1		2.25	17.5	70			Sarcoma	0	0	25.71
15-Jul-2014	26-Nov-2015			1							Leukamia	0	0	20
31-Aug-2014	3-Dec-2015			1							Adenoma	0	22.2222	47.25
31-Aug-2014	21-Nov-2015			1							Carcinoma	0	0	48.56
15-Jul-2014	27-Nov-2015			1
24-Sep-2014	18-Jan-2016			1
31-Jul-2014	21-Oct-2015			1
16-Nov-2014	28-Jan-2016			1
31-Jul-2014	2-Nov-2015			1
20-Nov-2014	24-Jan-2016			1
20-Nov-2014	15-Dec-2015			1
24-Sep-2014	28-Dec-2015			1
31-Jul-2014	15-Jan-2016			1
16-Nov-2014	28-Feb-2016			1
15-Jul-2014	29-Sep-2015			1
29-Sep-2014	17-Jan-2016			1
22-Aug-2014	15-Nov-2015			1
15-Jul-2014	27-Oct-2015			1
5-Nov-2014	19-Jan-2016			1
29-Sep-2014	3-Jan-2016			1
29-Sep-2014	8-Dec-2015			1
29-Sep-2014	8-Dec-2015			1
24-Sep-2014	3-Dec-2015			1
4-Dec-2014	17-Mar-2016			1
5-Nov-2014	21-Feb-2016			1
8-Jul-2014	26-Oct-2015			1
24-Sep-2014	6-Jan-2016			1
29-Sep-2014	11-Dec-2015			1
22-Aug-2014	29-Nov-2015			1
5-Nov-2014	26-Jan-2016			1
8-Nov-2014	26-Jan-2016			1
4-Dec-2014	25-Feb-2016			1
4-Dec-2014	23-Feb-2016			1
18-Dec-2014	24-Jan-2016			1
17-Nov-2014	25-Feb-2016			1
18-Dec-2014	19-Mar-2016			1
18-Dec-2014	31-Jan-2016			1
18-Dec-2014	22-Jan-2016			1
31-Jul-2014	19-Oct-2016			1
22-Aug-2014	27-Nov-2016			1
8-Nov-2014	17-Feb-2016			1
16-Nov-2014	28-Feb-2016			1
20-Nov-2014	14-Feb-2016			1
17-Nov-2014	18-Feb-2016			1
24-Sep-2014	27-Oct-2016			0
20-Nov-2014	5-Jan-2017			0
20-Nov-2014	5-Jan-2017			0
20-Nov-2014	5-Jan-2017			0
4-Dec-2014	18-Jan-2017			0
4-Dec-2014	18-Jan-2017			0
15-Jul-2014	1-Oct-2015		1
31-Jul-2014	30-Aug-2016		1
15-Jul-2014	12-Aug-2016		0
24-Sep-2016	25-Oct-2016	1
20-Nov-2014	20-Dec-2016	0
24-Sep-2014	18-Nov-2016	0
18-Dec-2014	18-Jan-2016		0
4-Dec-2014	8-Jan-2017		0
24-Sep-2014	26-Oct-2016		0
18-Dec-2014	24-Jan-2017		0
5-Nov-2014	2-Dec-2016		0
31-Aug-2014	5-Oct-2016		0
5-Nov-2014	2-Dec-2016		0
31-Aug-2014	5-Oct-2016		0
5-Nov-2014	21-Dec-2016		0
15-Jul-2014	19-Jul-2016		0
4-Dec-2014	23-Dec-2016		0
29-Sep-2014	2-Nov-2016		0
18-Dec-2014	2-Feb-2017		0
31-Jul-2014	2-Sep-2016	0
31-Jul-2014	2-Sep-2016	0
31-Jul-2014	2-Sep-2016		0
8-Jul-2014	12-Aug-2016		0
8-Jul-2014	12-Aug-2016		0
8-Jul-2014	12-Aug-2016		0
8-Jul-2014	12-Aug-2016	0
8-Jul-2014	12-Aug-2016		0
15-Jul-2014	27-Aug-2016		0
15-Jul-2014	27-Aug-2016		0
15-Jul-2014	27-Aug-2016		0
24-Sep-2014	28-Oct-2016		0
24-Sep-2014	28-Oct-2016	0
24-Sep-2014	28-Oct-2016		0
5-Nov-2014	12-Dec-2016		0
5-Nov-2014	12-Dec-2016		0
5-Nov-2014	12-Dec-2016		0
8-Nov-2014	18-Dec-2016		0
8-Nov-2014	18-Dec-2016	0
8-Nov-2014	18-Dec-2016	0
8-Nov-2014	18-Dec-2016		0
8-Nov-2014	18-Dec-2016	0
8-Nov-2014	18-Dec-2016	0
16-Nov-2014	22-Dec-2016		0
16-Nov-2014	22-Dec-2016		0
16-Nov-2014	22-Dec-2016	0
16-Nov-2014	22-Dec-2016		0
20-Nov-2014	2-Jan-2017		0
20-Nov-2014	2-Jan-2017	0
20-Nov-2014	2-Jan-2017		0
4-Dec-2014	9-Jan-2017		0
4-Dec-2014	9-Jan-2017	0
17-Nov-2014	19-Dec-2016	0
17-Nov-2014	19-Dec-2016	0
18-Dec-2014	2-Jan-2017	0
18-Dec-2014	2-Jan-2017		0
18-Dec-2014	2-Jan-2017	0
18-Dec-2014	2-Jan-2017	0
19-Dec-2014	2-Jan-2017	0
19-Dec-2014	2-Jan-2017		0
19-Dec-2014	2-Jan-2017		0
19-Dec-2014	2-Jan-2017		0
19-Dec-2014	2-Jan-2017	0
19-Dec-2014	2-Jan-2017	0
19-Dec-2014	2-Jan-2017	0
19-Dec-2014	2-Jan-2017	0
19-Dec-2014	2-Jan-2017		0
23-Dec-2014	28-Jan-2017	0
23-Dec-2014	28-Jan-2017	0
23-Dec-2014	28-Jan-2017	0
23-Dec-2014	28-Jan-2017	0
23-Dec-2014	28-Jan-2017	0
23-Dec-2014	28-Jan-2017	0
23-Dec-2014	28-Jan-2017	0
23-Dec-2014	28-Jan-2017	0
23-Dec-2014	28-Jan-2017	0
28-Dec-2014	5-Feb-2017	0
28-Dec-2014	5-Feb-2017	0
28-Dec-2014	5-Feb-2017	0
28-Dec-2014	5-Feb-2017	0
28-Dec-2014	5-Feb-2017	0
31-Jul-2014	2-Sep-2016	0
15-Dec-2014	17-Feb-2017	0
15-Dec-2014	17-Feb-2017	0
15-Dec-2014	17-Feb-2017	0
15-Dec-2014	17-Feb-2017	0

## Sheet: Figure 2 
Figure 2c										Figure 2d									Figure 2e									Figure 2f									Figure 2g						Figure 2h
		Cep55wt/wt/Tp53+/+	Cep55wt/Tg/Tp53+/+	Cep55wt/wt/Tp53+/-	Cep55wt/Tg/Tp53+/-							Cep55wt/wt/Tp53+/+	Cep55wt/Tg/Tp53+/+	Cep55wt/wt/Tp53+/-	Cep55wt/Tg/Tp53+/-						Cep55wt/wt/Tp53+/+	Cep55wt/Tg/Tp53+/+	Cep55wt/wt/Tp53+/-	Cep55wt/Tg/Tp53+/-						Cep55wt/wt/Tp53+/+	Cep55wt/Tg/Tp53+/+	Cep55wt/wt/Tp53+/-	Cep55wt/Tg/Tp53+/-					Cep55wt/wt/Tp53+/-	Cep55wt/Tg/Tp53+/-					Cep55wt/wt/Tp53+/-	Cep55wt/Tg/Tp53+/-
14-Nov-2014	22-Dec-2015				1							0	9	58.82	87.9						0	9.9	29.4	40					Lymphoma	0	0	70	64.28				T-Cell Lymphoma	62.5	33.33				Fibrosarcoma	80	62.5
14-Nov-2014	28-Dec-2015				1																								Sarcoma	0	0	50	53.33				B-Cell Lymphoma	37.5	66.67				Haemagiosarcoma	20	25
14-Nov-2014	1-Jan-2016				1																								Leukamia	0	0	0	14.28										Leiomyosarcoma	0	6.67
14-Nov-2014	5-Jan-2016				1																								Adenoma	0	10	0	42.85
16-Dec-2014	14-Mar-2016				1																								Carcinoma	0	0	0	28.56
16-Dec-2014	12-Feb-2016				1
12-Jan-2015	11-Jan-2016				1
12-Jan-2015	22-Aug-2016				1
22-Jan-2015	22-Feb-2016				1
22-Jan-2015	14-Mar-2016				1
22-Jan-2015	13-Apr-2016				1
22-Jan-2015	11-May-2016				1
22-Jan-2015	13-Jan-2016				1
31-Jan-2015	14-May-2017				1
22-Jan-2015	15-Jan-2017				0
22-Jan-2015	15-Jan-2017				0
14-Nov-2014	18-Jun-2016			1
16-Dec-2014	25-Aug-2016			1
16-Dec-2014	22-Aug-2016			1
12-Jan-2015	3-Sep-2016			1
22-Jan-2015	29-Apr-2017			1
31-Jan-2015	5-Jul-2016			1
15-Feb-2015	29-Aug-2016			1
15-Feb-2015	22-Aug-2017			1
15-Feb-2015	2-Sep-2016			1
15-Feb-2015	30-Aug-2016			1
31-Jan-2015	15-Jan-2017			1
31-Jan-2015	15-Jan-2017			1
15-Feb-2015	15-Jan-2017			1
15-Feb-2015	15-Jan-2017			0
12-Jan-2015	15-Jan-2017			0
12-Jan-2015	15-Jan-2017			0
14-Nov-2014	15-Dec-2016		0
14-Nov-2014	15-Dec-2016		0
14-Nov-2014	15-Dec-2016		0
14-Nov-2014	15-Dec-2016		0
16-Dec-2014	26-Dec-2016		0
12-Jan-2015	11-Jan-2016		0
12-Jan-2015	26-Dec-2016		1
22-Jan-2015	2-Feb-2017		0
31-Jan-2015	2-Feb-2017		0
31-Jan-2015	2-Feb-2017		0
31-Jan-2015	2-Feb-2017		0
14-Nov-2014	15-Dec-2016	0
14-Nov-2014	15-Dec-2016	0
16-Dec-2014	26-Dec-2016	0
12-Jan-2015	29-Dec-2016	0
12-Jan-2015	29-Dec-2016	0
22-Jan-2015	2-Feb-2017	0

## Sheet: Figure 3
Figure 3a	Relative to its own control					Figure 3b						Figure 3c
	Cep55wt/wt	Cep55wt/Tg	Cep55Tg/Tg				Cep55wt/wt	Cep55wt/Tg	Cep55Tg/Tg				Passage Number	Cep55wt/wt						Cep55wt/Tg						Cep55Tg/Tg
	1	2.06	5.05				1	2.8	5.2				3	1	1	1	1	1	1	1	1	1	1	1	1	1	1	1	1	1	1
	1	1.87	6.23				1	2.2	6				4	2.3	2.2	2.35	2.4	2.45	2.25	2.7	2.6	2.8	2.85	2.75	2.9	5.05	5.3	5.15	5.3	5.25	5.1
	1	2.68	6.73										5	3.5	3.35	3.65	3.45	3.55	3.4	4.2	4.3	4.35	4.35	4.4	4.65	7.9	8.3	8.2	8.2	8.2	8.25
	1	2.6	8.39										6	4.5	4.25	4.7	4.3	4.5	4.45	5.6	5.8	5.85	5.8	5.8	6	10.45	11.1	10.8	10.9	10.7	11.1
	1	1.63	6.5										7	5.3	5.1	5.6	5.05	5.3	5.35	6.85	7.2	7.15	7	6.9	7.05	12.6	13.5	12.95	13.35	13.05	13.5
	1	1.85	7.36										8	5.8	5.65	6.05	5.45	5.8	5.8	7.45	7.85	7.7	7.55	7.4	7.65	13.65	14.6	14.25	14.6	14.15	14.7
													9	5.9	5.75	6.25	5.6	5.95	5.9	7.85	8.3	8.2	7.9	7.8	8.15	14.2	15.3	15.05	15.2	14.8	15.45
													10	5.82	5.66	6.175	5.45	5.8	5.8	7.45	7.85	7.7	7.55	7.4	7.65	13.65	14.6	14.25	14.6	14.15	14.7
													11	5.77	5.605	6.115	5.395	5.735	5.72	7.365	7.76	7.605	7.43	7.29	7.52	13.51	14.44	14.06	14.39	13.945	14.465
													12	4.72	4.55	5.055	4.34	4.67	4.64	7.28	7.67	7.51	7.31	7.18	7.39	13.37	14.28	13.87	14.18	13.74	14.23
													13	4.11	4.13	4.89	4.112	4.139	4.118	6.624	6.67	6.99	7.01	7.18	7.27	13.01	13.68	13.04	13.56	12.99	13.78
Figure 3d
	G1						S						G2
Cep55wt/wt	48.48	49.79	47.65	48.12	47.65	48.66	45.35	43.15	44.85	44.62	45.22	44.12	6.17	7.06	7.5	7.26	7.13	7.22
Cep55wt/Tg	49.37	48.64	48.88	47.65	48.32	49.12	38.28	39.5	40.12	39.45	38.51	38.65	12.35	11.86	11	12.9	13.17	12.23
Cep55Tg/Tg	52.59	48.95	51.65	49.55	50.33	51.42	25.32	32.35	25.99	31	26.98	28.65	22.09	18.7	22.36	19.45	22.69	19.93
Figure 3e
	Time (hrs)	Cep55wt/wt						Cep55wt/Tg						Cep55Tg/Tg
	0	0	0	0	0	0	0	0	0	0	0	0	0	0	0	0	0	0	0
	12	4.32	1.75	3.87	9.98	4.08	6.77	15.67	6.78	16.66	14.98	17.65	15.88	26.77	23.67	22.66	21.45	25.69	14.54
	24	8.96	18.45	9.65	11.43	10.56	9.02	21.55	17.9	25.98	27.32	23.99	24.88	36.67	38.56	37.98	35.89	34.99	25.92
	36	26.78	34.98	24.98	25.69	32.98	24.77	35.89	32.67	33.54	40.99	32.78	34.76	42.78	47.78	45.87	46.93	46.32	35.98
	48	37.68	35.78	40.55	35.44	34.99	45.88	45.34	42.45	41.56	43.98	44.76	52.76	48.98	53.89	53.01	52.66	50.98	41.76
Figure 3i
	Time (days)	Sh_Scr						Sh_#S2						Sh_#S4
	0	1.37	2.83	2.39	2.6	2.58		0	0	0	0	0		0	0	0	0	0
	3	10.05	11.41	8.94	6.83	6.81		1.22	1.435	2.045	0	0		0	0	0	0	0
	6	32.63	24.74	36.41	32.74	24.43		13.17	21.04	13.31	0	0		0	0	0	0	0
	9	40.54	29.8	45.72	40.73	29.89		17.59	24.64	19.37	6.08	0		0	0	0	0	0
	12	47.44	38.17	62.4	50.06	43.25		20.62	32.77	10.21	15.2	27.44		0	0	0	0	0
	15	58.91	55.79	67.38	56.02	64.24		22.63	41.6	23.64	36.84	30.53		0	0	0	0	0
	17	82.02	86.39	102.14	83.43	106.5		28.77	44.22	28.29	46.65	36.69		0	0	0	0	0
	20	120.68	136.44	147.91	117.98	129.74		48.235	58.652	42.546	58.621	45.327		0	0	0	0	0

## Sheet: Figure 4
Figure 4a and b						Figure 4c												Figure 4f and g						Figure 4h
	Cep55wt/wt	Cep55Tg/Tg					% Edu+ve Cells			% Edu+ve γH2ax+ve Cells			% Non-Edu+ve γH2ax+ve Cells						DMSO	BEZ235 (0.5uM)	AKTViii (2.5uM)				Cep55wt/wt		Cep55Tg/Tg
	1.11033	2.44302				Cep55wt/wt	41	35.78	28.57	10	17.6	50	6.66	13.11	15				2.44302	0.723258	0.843762				Mock	S280E*	Mock	S280E*
	1.38371	0.685962				Cep55Tg/Tg	58	71	60.04	47	53.6	55.55	22.82	32.65	18.75				0.685962	0.988992	1.11305				0.756798	1.4008	1.48912	1.51839
	1.02888	1.94936																	1.94936	0.99715	0.988992				1.14323	0.7252	1.93771	1.0079
	0.968531	1.52603																	1.52603	0.968531	0.458944				1.67314	0.560865	1.81805	0.709531
	0.680652	0.640507																	0.640507	0.680652	0.315804				0.90663	0.82362	1.1712	1.85884
	1.7994	1.40676																	1.40676	0.512062	0.347546				0.359363	0.841621	2.38837	1.02201
	0.783475	2.60256																	2.60256	0.783475	0.560183				0.406371	1.64543	1.63817	0.466977
	0.51023	1.71497																	1.71497	0.51023	1.32012				0.637788	1.33178	1.37905	0.47669
	0.476431	1.18726																	1.18726	0.476431	1.39989				0.710049	1.374	0.972675	1.07511
	1.1194	1.71885																	1.71885	0.343192	0.324512				1.43072	0.714452	2.43745	1.65669
	1.08586	1.7028																	1.7028	0.324512	0.586784				1.21134	1.01386	1.94781	0.85224
	0.736855	1.45908																	1.45908	0.736855	0.288768				0.431365	1.54027	2.08094	1.88267
	0.754597	2.06954																	2.06954	0.754597	0.382295				0.934602	0.74087	2.07278	2.57239
	0.823879	2.1541																	2.1541	0.823879	0.919709				0.483812	1.49391	2.42424	1.1036
	0.660191	1.54105																	1.54105	0.660191	1.54299				0.712898	1.3288	1.84913	1.00091
	1.09855	1.94936																	1.94936	0.382295	0.592983				0.509194	0.981869	2.33333	1.38254
	0.964775	1.62134																	1.62134	0.964775	0.456601				1.29733	0.8547	2.29215	0.541828
	1.3108	1.02901																	1.02901	0.456125	1.10528				1.49352	1.3187	1.79927	1.51942
	0.548692	1.28451																	1.28451	0.548692	1.60839				1.17223	1.41466	2.42489	2.00932
	0.667573	1.3007																	1.3007	0.667573	0.764827				0.942501	0.923724	1.85224	0.726625
	0.845765	0.983423																	0.983423	0.845765	1.40922				0.932789	2.64387	0.917508	1.24307
	1.37905	1.55711																	1.55711	0.387333	1.54027				0.602823	1.1519	1.10684	1.72934
	0.55957	1.63377																	1.63377	0.55957	0.478661				0.918285	1.25317	1.23297	1.28827
	0.74346	1.45014																	1.45014	0.74346	0.565906				0.905982	1.68052	1.97242	0.557239
	1.02836	1.40935																	1.40935	0.955747	1.21924				1.46801	1.03691	2.73582	1.09169
	0.593369	1.18467																	1.18467	0.593369	1.2015				0.688422	0.72015	3.26029	0.509194
	1.3051	1.72339																	1.72339	1.3051	1.67897				1.47656	1.85599	3.07783	1.56268
	0.332168	1.83709																	1.83709	0.332168	1.77402				0.921393	0.92994	1.56566	1.108
	0.2849	1.58884																	1.58884	0.2849	0.398259				1.26988	1.1295	0.995985	1.16783
	0.390572	2.38371																	2.38371	0.390572	0.40734				0.478373	1.49184	1.8095	0.860269
	0.209661	1.06527																	1.06527	0.209661	1.14724				1.36053	1.41841	1.54403	0.52836
	1.13144	1.34784																	1.34784	1.13144	2.53483				0.568376	1.4886	1.68777	0.85729
	1.16874	2.13882																	2.13882	1.16874	2.00181				0.871794	2.27143	2.58948	0.659932
	0.581973	2.05309																	2.05309	0.581973	1.48161				0.831779	0.724035	1.46011	0.635716
	1.24942	1.90171																	1.90171	0.508268	1.3481				0.833462	1.5259	2.58068	1.43706
	0.922817	1.44082																	1.44082	0.922817	0.974676				1.28619	2.04481	1.94639	1.27402
	0.540145	1.24501																	1.24501	0.540145	0.373773				0.927479	1.21717	2.11499	1.24346
	0.763014	1.3007																	1.3007	0.763014	1.33683				1.00427	1.83411	1.40261	1.4245
	1.06255	1.27972																	1.27972	1.06255	1.33411				0.871794	1.9289	1.88254	0.74074
	0.548044	0.948976																	0.948976	0.548044	1.8929				0.853276	0.677544	1.35612	0.860269
	0.698912	1.85289																	1.85289	0.698912	1.40922				0.833462	1.11746	2.2814	1.3209
	0.85483	1.95014																	1.95014	0.85483	0.83916				1.43369	2.1238	2.22999	1.29863
	0.5777	1.8095																	1.8095	0.5777	0.955063				0.65799	1.36454	2.05361	1.01826
	0.877881	1.77195																	1.77195	0.877881	0.797886				1.14206	0.655529	1.25447	1.4144
	0.947811	1.4008																	1.4008	0.947811	0.974099				0.97125	2.32025	1.1642	0.56734
	0.747733	1.28451																	1.28451	0.747733	1.27234				0.522144	3.15449	1.87568	1.09777
	1.13105	1.7186																	1.7186	0.570446	1.83592				0.659932	0.757057	1.70021	1.03043
	0.475913	2.01606																	2.01606	0.475913	0.518323				1.20215	1.518	1.79189	1.15022
	0.955322	1.34784																	1.34784	0.955322	1.367				1.18816	0.836052	0.859621	1.08301
	0.776094	1.74618																	1.74618	0.776094	0.589707				0.555944	1.58249	2.75511	1.19114
	0.456099	2.54675																	2.54675	0.456099	0.636004				1.09648	1.07731	1.74747	1.21173
	0.915695	1.82634																	1.82634	0.915695	1.39394				0.879435	1.24799	1.2454	1.14336
	0.647112	1.57601																	1.57601	0.647112	0.69425				0.669774	0.719243	1.00324	1.41997
	1.29163	1.72727																	1.72727	0.7547	1.50039				1.04416	1.5439	1.44211	0.726495
	0.926573	0.832685																	0.832685	0.926573	1.09052				1.0101	1.10761	2.37956	1.20927
	0.336959	1.89484																	1.89484	0.336959	1.45493				1.0461	0.745661	1.32388	1.24501
	0.592204	1.82634																	1.82634	0.592204	0.864087				1.20642	1.23012	2.38073	1.62613
	0.951566	2.41815																	2.41815	0.951566	1.55374				0.727272	1.65462	2.26275	2.16446
	1.40896	1.62769																	1.62769	0.725943	0.594061				0.58793	1.52046	0.759129	1.83579
	1.12251	1.36169																	1.36169	1.12251	0.900162				0.661227	1.66692	1.71121	1.08417
	1.04209	2.35884																	2.35884	1.04209	1.0856				0.369205	1.02331	1.37425	0.729085
	0.441595	1.04053																	1.04053	0.441595	1.65799				1.45118	1.12678	0.958171	1.23647
	0.428904	2.07731																	2.07731	0.428904	0.432033				0.936415	2.57239	1.35548	1.53496
	1.07964	2.67974																	2.67974	1.07964	1.23154				0.926961	1.37503	2.20759	1.44846
	0.74864	1.32647																	1.32647	0.74864	2.41401				0.946127	2.04235	1.86545	1.6927
	0.625615	2.1317																	2.1317	0.625615	1.54027				0.607096	1.42087	2.75939	1.00272
	0.55167	1.72002																	1.72002	0.55167	1.15915				1.01722	2.18052	1.88889	1.27039
	0.943408	1.2454																	1.2454	0.943408	1.45675				1.15488	2.4842	0.909867	1.44004
	0.812224	1.17444																	1.17444	0.812224	0.748769				0.409479	0.620435	1.95312	1.25317
	0.772727	1.56073																	1.56073	0.772727	0.7252				0.616679	1.16291	0.754726	0.714322
	1.01981	1.63157																	1.63157	1.01981	1.1734				0.787231	1.55957	1.75809	1.43434
	1.07614	1.84784																	1.84784	1.07614	0.847448				0.502978	1.03976	0.496244	1.30135
	1.19956	2.40935																	2.40935	1.19956	1.58249				1.49961	0.641155	1.95947	1.49275
	0.950271	1.14025																	1.14025	0.950271	1.37451				0.823491	1.5518	1.10217	1.52965
	0.95584	1.69386																	1.69386	0.95584	1.39925				0.548303	1.69166	1.662	1.34395
	1.57472	1.18324																	1.18324	0.580895	1.17832				0.73569	0.912846	1.73141	1.47229
	0.728308	0.653328																	0.653328	0.728308	1.01373				0.94807	1.47928	1.54442	1.09971
	0.839419	2.03755																	2.03755	0.839419	1.08288				0.812224	0.864672	2.47695	1.60114
	1.12937	0.887723																	0.887723	1.12937	1.4302				0.738927	0.872442	1.91103	1.19619
	0.481222	1.18985																	1.18985	0.481222	1.83152				0.947163	0.812742	2.92592	0.791634
	1.01981	0.957653																	0.957653	1.01981	1.96063				2.41569	1.06333	0.542994	1.30303
	1.66084	1.885																	1.885	1.66084	1.33773				0.756798	1.75149	1.5878	1.13597
	0.357291	3.17793																	3.17793	0.357291	1.57096				0.981999	1.13054	1.60179	1.29552
	0.498187	2.04908																	2.04908	0.498187	0.939264				0.988085	0.458042	2.08573	1.47993
	0.949235	1.79901																	1.79901	0.949235	1.14892				0.854571	0.661875	3.03729	0.814555
	0.998186	2.30898																	2.30898	0.998186	1.6181				1.25809	1.37503	1.7757	1.21536
	1.16705	1.82349																	1.82349	1.16705	1.45118				2.25058	0.81339	1.6541	1.44742
	0.702149	1.72455																	1.72455	0.702149	1.76146				0.761201	0.966718	2.29474	1.11189
	0.988474	2.24126																	2.24126	0.988474	1.849				0.874643	1.66563	1.85781	1.57368
	0.368816	1.54235																	1.54235	0.368816	1.43836				0.712898	1.34201	1.58741	0.959077
	0.542346	1.52978																	1.52978	0.542346	1.31559				1.00596	1.43771	0.481093	1.76625
	0.81326	1.8613																	1.8613	0.81326	1.11461				1.46037	1.77273	2.15488	1.3064
	0.920745	1.99132																	1.99132	0.920745	0.827246				0.94807	0.991193	2.10994	1.03211
	0.695933	2.22507																	2.22507	0.695933	1.50738				1.12561	1.21419	2.21225	0.70202
	0.578736	2.89394																	2.89394	0.578736	1.2792				0.83139	1.26599	0.82621	0.627428
	0.967754	1.83424																	1.83424	0.967754	1.39329				0.956358	1.51658	3.00647	1.32466
	0.865967	1.90041																	1.90041	0.865967	1.08288				0.877363	2.48472	1.57187	1.32232
	0.521626	1.03898																	1.03898	0.521626	1.07757				0.437322	1.4627	1.32828	1.49521
	0.904299	2.50026																	2.50026	0.904299	1.16628				0.799663	0.62678	1.3354	1.11189
	0.988474	2.30083																	2.30083	0.988474	0.950012				0.582491	1.61784	1.10956	1.32828
	1.10062	2.65475																	2.65475	1.10062	1.26573				0.680005	1.09428	1.85664	1.45079
	1.04597	1.49896																	1.49896	1.04597	0.775446				0.975653	1.56695	2.12859	1.01904
	0.709401	1.15657																	1.15657	0.709401	1.22857				1.24191	1.15799	1.94859	0.546361
	0.599715	1.08456																	1.08456	0.599715	0.90909				0.93512	0.774928	1.48692	0.937839
	1.37361	1.09181																	1.09181	1.37361	1.03237				0.471898	1.24501	0.951178	0.934602
	0.840196	1.46089																	1.46089	0.840196	1.53432				0.205646	1.47708	2.78658	0.812742
	1.35457	3.12341																	3.12341	1.35457	1.42204				0.88332	0.788137	0.876715	1.06384
	1.17482	1.47475																	1.47475	0.886437	1.50065				0.901968	1.12769	0.996503	0.739704
	0.576146	1.65851																	1.65851	0.576146	0.61642				1.08625	1.02253	1.89433	0.860139
	0.576923	1.91103																	1.91103	0.576923	0.557368				0.280627	1.22093	2.03419	1.69865
	0.778295	2.32763																	2.32763	0.778295	0.639601				0.768453	1.91271	0.958171	2.25589
	1.31028	1.32919																	1.32919	1.31028	0.947392				0.617068	1.31702	1.849	1.1655
	0.571095	1.45765																	1.45765	0.571095	2.18492				0.504014	1.27842	1.50608	0.715488
	0.826599	2.66951																	2.66951	0.826599	1.81831				0.563196	1.35664	1.55504	1.38358
	0.287879	1.21238																	1.21238	0.287879	1.12069				0.67094	1.17197	0.6475	1.12989
	0.776094	1.53924																	1.53924	0.776094	1.70746				0.6475	1.77195	2.35237	1.06889
	0.486402	2.54545																	2.54545	0.486402	1.50065				1.48472	0.915177	1.70163	1.95156
	1.09078	1.20072																	1.20072	1.09078	1.10425				0.687127	1.95597	2.04299	1.09855
	1.25758	2.73362																	2.73362	0.78895	1.73517				0.333074	1.65605	2.03703	2.25058
	1.06773	2.4447																	2.4447	1.06773	1.18402				0.541051	1.57109	1.65902	1.29591
	0.519684	1.95545																	1.95545	0.519684	1.66407				2.02538	0.962574	1.81663	1.74462
	1.29876	1.09894																	1.09894	0.871779	1.12069				0.773763	1.30743	1.48433	1.7331
	0.823879	1.52201																	1.52201	0.823879	1.52059				0.263144	1.03898	1.97293	1.68557
	0.556203	2.64698																	2.64698	0.556203	0.950012				0.716265	0.66304	1.42515	1.33411
	0.65268	1.2094																	1.2094	0.65268	0.777518				0.736337	1.20603	1.48265	1.91569
	0.552447	1.74268																	1.74268	0.552447	0.995596				0.740481	1.15514	1.78658	1.21018
	0.674436	1.34797																	1.34797	0.674436	1.98873				0.694509	1.18531	2.89135	1.4267
	1.66705	1.34292																	1.34292	1.66705	1.18713				0.70966	1.26547	0.813649	0.783475
	1.07096	1.00337																	1.00337	1.07096	1.32971				1.07006	1.47695	1.28425	1.43693
	0.598549	1.35755																	1.35755	0.598549	1.1361				0.450272	1.10295	2.22377	1.24242
	1.70603	1.11629																	1.11629	0.655638	1.17845				1.01709	1.13287	2.04338	1.37905
	0.475654	1.0474																	1.0474	0.475654	1.48381				0.76677	1.54986	2.13041	1.9807
	0.828153	1.07226																	1.07226	0.828153	1.51981				0.704869	0.69412	1.40313	1.51127
	0.934731	1.24204																	1.24204	0.934731	0.552577				0.646594	1.4447	1.07472	1.24799
	1.04144	2.09039																	2.09039	1.04144	1.38863				0.860269	1.17495	2.13727	2.48757
	2.06345	1.79772																	1.79772	0.954607	0.825045				1.0294	0.96089	2.36726	1.68764
	1.59026	1.07809																	1.07809	0.341368	1.08288				0.361953	1.36972	1.67897	1.47138
	0.947163	1.13584																	1.13584	0.947163	1.98342				0.704869	1.23906	2.0237	1.25136
	1.03704	2.09648																	2.09648	1.03704	1.83152				0.404947	1.0088	2.09751	1.28153
	0.869981	1.14802																	1.14802	0.869981	1.62225				0.758223	1.09751	1.70733	1.38176
	1.21626	0.959854																	0.959854	1.21626	1.28891				1.06073	0.860916	1.7713	1.26858
	0.820383	1.59803																	1.59803	0.820383	1.0641				1.16382	1.54986	1.64478	1.74398
	0.853923	1.34292																	1.34292	0.853923	1.11189				0.645169	1.29591	0.648925	1.05556
	0.953768	1.42463																	1.42463	0.953768	1.62225				0.494302	1.4438	1.72883	1.85975
	0.85742	1.48524																	1.48524	0.85742	1.37348				0.591945	1.95726	1.34292	1.25965
	0.486402	1.49016																	1.49016	0.486402	1.43745				0.626651	3.99974	1.88254	1.65061
	0.65786	1.04118																	1.04118	0.65786	1.05556				0.961538	1.18208	1.62587	1.16938
	0.747733	1.88034																	1.88034	0.747733	1.33605				0.886169	1.31028	1.2208	1.37814
	1.42372	1.91997																	1.91997	1.42372	1.20474				0.719243	0.921263	2.78852	0.828023
	0.404688	1.61422																	1.61422	0.404688	1.71562				0.617456	1.08586	2.35405	1.83152
	0.936933	0.862082																	0.862082	0.936933	1.43965				0.607614	0.967365	1.86117	1.31365
	1.22326	1.42528																	1.42528	1.22326	1.0619				0.459725	0.864413	1.81947	1.88047
	0.929292	1.3187																	1.3187	0.929292	0.941206				0.816109	0.712509		1.45675
	0.673659	1.09751																	1.09751	0.673659	1.71134				0.859233	1.04403	2.13364
	0.558404	0.712898																	0.712898	0.558404	1.18285				0.36519		1.90171	1.74501
	0.846283	2.07174																	2.07174	0.846283	1.21341				0.581067	2.56203	2.22727	1.21626
	0.987567	2.19269																	2.19269	0.987567	1.81766				0.456617	1.57304	2.35625	2.28697
	0.642061	1.91958																	1.91958	0.642061	1.28568				0.725718	2.2669	1.96814	1.55011
	0.713157	1.49197																	1.49197	0.713157	1.01709				0.537037	2.00984	1.77726	1.28581
	0.985625	1.26016																	1.26016	0.985625	1.385				0.619269	2.46788	1.91026	3.42579
	1.14582	1.31132																	1.31132	1.14582	1.74993					1.91867	1.70759	1.45195
	0.945609	1.25499																	1.25499	0.945609	1.51101				1.30665	2.75848	1.94134	2.18687
	1.02279	0.715488																	0.715488	1.02279	1.48381				1.50673	1.64685	2.14271	1.8907
	1.06488	0.887464																	0.887464	1.06488	1.42217				0.686739	2.08236	2.3073	2.162
	0.944055	1.26768																	1.26768	0.944055	1.40598				0.780497	2.69645	2.23931	2.15242
	1.018	1.14232																	1.14232	1.018	1.85405				1.24825	2.71587	1.8929	1.95998
	1.0935	1.3648																	1.3648	1.0935					2.05879	1.22857	2.60735	1.59376
	1.21639	0.454027																	0.454027	1.21639	0.352629				0.667702	1.08961	2.39834	1.67405
	1.24851	0.60878																	0.60878	1.24851	0.559181				0.612276	1.162	2.24009	2.21976
	1.12937	0.921263																	0.921263	1.12937	0.393033				1.14349	1.39044	4.17171	1.93382
	0.527713	0.86765																	0.86765	0.527713	0.592592				1.12264	1.41906	2.20849	2.12121
	0.711603	0.849261																	0.849261	0.711603	0.26936				1.25019	0.754726	2.00466	2.62626
	1.21795	1.39096																	1.39096	1.21795	0.540792				1.90792	1.01787	2.08158	0.88591
	0.670292	1.42126																	1.42126	0.670292	0.508935				1.3095	1.51865	2.94587	1.6778
	0.992229	1.01981																	1.01981	0.992229	0.594664				1.11461	1.331	2.04908	2.67029
	1.48653	1.37011																	1.37011	1.48653	0.442631				1.07757	1.28814	1.32763	2.25977
	1.02279	1.12989																	1.12989	1.02279	0.409738				1.28814	1.06061	3.79914	2.51334
	0.824138	1.05025																	1.05025	0.824138	0.452732				2.05258	1.02629	2.40805	1.21963
	0.840585	0.788137																	0.788137	0.840585	0.518				1.82491	1.36856	2.17327	1.7757
	0.962574	0.956099																	0.956099	0.962574	0.508935				1.32854	1.21341	2.16926	1.80368
	0.837218	1.35535																	1.35535	0.837218	0.540792				1.14089	1.12652	2.1071	3.12445
	0.998704	1.31028																	1.31028	0.998704	0.887982				1.25783	1.89808	2.17042	2.71587
	1.20111	1.03678																	1.03678	1.20111	0.377104				0.485755	2.0145	1.53289	2.30911
	0.716394	0.818181																	0.818181	0.716394	0.603341				0.987567	1.04403	1.86493	2.71743
	0.538073	0.838254																	0.838254	0.538073	0.456358				0.809634	1.27286	2.67392	4.30173
	0.908313	0.500647																	0.500647	0.908313	0.786065				1.48381	2.77609	2.16446	1.18156
	1.51489	0.368428																	0.368428	1.51489	0.366097				1.47915	0.473711	1.72002	1.56384
	0.878528	1.93577																	1.93577	0.878528	0.444703				0.501424	0.926573	2.99792	2.11214
	0.712509	1.0461																	1.0461	0.712509	0.435509				1.12432	1.30769	2.97423	1.8095
	0.516964	1.00647																	1.00647	0.516964	0.837606				0.573426	1.19982	1.59635	1.78943
	1.0088	0.718466																	0.718466	1.0088	0.439264				0.498057	1.38099	1.64905	3.58624
	0.86765	1.16032																	1.16032	0.86765	0.447941				1.67845	1.36856	0.955451	1.27273
	0.591038	1.31999																	1.31999	0.591038	0.603341				0.684537	0.9921	1.54235	2.4978
	1.09855	0.811577																	0.811577	1.09855	0.689458				0.920227	1.05659	2.0755	2.09725
	0.78231	1.68259																	1.68259	0.78231	0.292929				1.41116	1.03186	3.12756	1.59376
	1.22857	1.4008																	1.4008	1.22857	0.781403				0.706164	1.63843	5.4368	2.84395
	0.462186	0.371536																	0.371536	0.462186	0.550116				0.793576	1.37089	1.93693	1.69049
	1.37089	0.714711																	0.714711	1.37089	0.237892				0.662522	1.14957	2.46167	2.40935
	1.09751	0.794871																	0.794871	1.09751	0.550116				0.820253	1.22611	1.14077	1.8095
	0.895234	1.27415																	1.27415	0.895234	0.793188				0.35483	1.36843	1.50129	1.78982
	0.736208	1.1374																	1.1374	0.736208	0.231935				0.835793	1.35004	1.87581	2.15242
	1.54986	1.16123																	1.16123	1.54986	0.366744				1.5136	1.14206	1.56384	1.48731
	0.830872	1.40831																	1.40831	0.830872	0.368298				0.920227	1.98498	1.84784	1.98083
	1.23349	1.07317																	1.07317	1.23349	0.366097				0.508288	2.62458	2.01709	2.39834
	1.60399	0.645817																	0.645817	1.60399	0.366744				0.891737	2.17521	2.2533	2.60347
	1.40715	0.935249																	0.935249	1.40715	0.443926				0.976042	1.96426	2.22468	0.710567
	0.383191	0.612276																	0.612276	0.383191	0.336441				0.97643	2.75783	1.15657	1.94134
	1.32142	1.52616																	1.52616	1.32142	0.716394				0.612535	2.59505	1.93616	1.59285
	1.46931	0.885651																	0.885651	1.46931	0.388241				0.635975	2.1769	2.8863	1.84926
	1.06319	1.07589																	1.07589	1.06319	0.476042				1.71031	3.77777	2.41984	2.12859
	1.4368	1.26159																	1.26159	1.4368	0.421264				0.352499	1.81404	2.64038	1.65346
	1.51049	1.22779																	1.22779	1.51049	0.655011				1.10994	1.44289	1.87166	2.10127
	0.655659	1.38915																	1.38915	0.655659	0.350298				0.334369	1.51204	2.29448	2.07433
	0.980186	1.28594																	1.28594	0.980186	0.32129				0.327765	1.59971	2.03496	2.1769
	1.28943	1.08016																	1.08016	1.28943	0.215359				0.985625	1.8266	2.56488	1.8863
	0.406112	1.22831																	1.22831	0.406112	0.544159				0.974617	1.68428	2.57886	1.58133
	0.886687	0.586117																	0.586117	0.886687	0.398601				0.592981	1.47151	1.84784	2.1383
	0.945609	1.31145																	1.31145	0.945609	0.655011				1.44794	1.58197	2.23465	2.60632
	1.00337	1.49728																	1.49728	1.00337	0.640378				1.25252	1.99572	2.0338	2.28153
	1.17754	0.804066																	0.804066	1.17754	0.521367				0.895363	2.36856	2.12289	2.03302
	1.0088	1.12017																	1.12017	1.0088	0.778036				0.663817	2.42074	1.89795	3.54234
	1.07122	0.806397																	0.806397	1.07122	0.690624				0.387335	1.5281	1.95299	2.29086
	0.449365	1.02681																	1.02681	0.449365	0.457912				0.667702	1.85496	2.30989	1.78192
	1.20474	1.22093																	1.22093	1.20474	0.534706				0.557886	1.55206	2.06345	1.8863
	0.969567	1.68946																	1.68946	0.969567	0.47669				1.0167	1.76755	1.69166	2.29655
	0.443667	1.55478																	1.55478	0.443667	0.685444				1.31028	1.44911	1.42839	2.25602
	1.24242	1.39174																	1.39174	1.24242	0.409997				1.14025	3.97008	1.64841	2.22649
	1.70474	0.568635																	0.568635	1.70474	0.218078				2.86338	2.03173	1.6203	2.19787
	0.726107	1.43447																	1.43447	0.726107	1.17016				1.09881	2.06423	1.82349	2.35561
	0.700725	1.09997																	1.09997	0.700725	0.385522				0.859103	1.21963	1.98109	1.94587
	1.17754	1.41505																	1.41505	1.17754	0.332556				1.40702	4.04286	1.87723	2.91764
	0.804195	1.03963																	1.03963	0.804195	0.710437				0.612535	1.95014	3.26262	2.62859
	1.22986	1.28464																	1.28464	1.22986	0.515281				1.54105	1.8907	3.23206	1.56514
	1.62587	1.52201																	1.52201	1.62587	0.452732				0.612276	1.95338	1.54947	2.03173
	1.24204	1.80005																	1.80005	1.24204	0.574074				1.15902	1.63572	1.37192	3.02162
	1.0979	1.34071																	1.34071	1.0979	0.553483				1.45066	2.51334	1.79992	1.87386
	1.03341	1.39899																	1.39899	1.03341	0.289692				1.04105	1.44911	2.38526	2.71587
	0.766381	1.5584																	1.5584	0.766381	0.313908				0.322585	1.58236	2.24514	2.01243
	0.739704	1.54623																	1.54623	0.739704	0.577829				0.46361	1.50272	2.23219	1.64426
	0.500647	1.27065																	1.27065	0.500647	0.716394				0.967106	1.53393	2.22649	1.7533
	1.11759	0.86765																	0.86765	1.11759	0.356773				0.334369	1.15657	1.87089	1.28581
	1.36739	0.74592																	0.74592	1.36739	0.32375				2.6822	2.30329	2.35004	2.08236
	1.36739	1.08158																	1.08158	1.36739	0.274152				0.282051	1.69813	1.79992	1.99314
	0.908313	1.2735																	1.2735	0.908313	0.452732				0.631572	1.80368	2.26224	2.62225
	1.7757	1.554																	1.554	1.7757	0.38073				0.598031	1.74644	2.22792	2.26547
	2.01101	1.3108																	1.3108	2.01101	0.508288				1.00052	2.35004	1.79591	1.59971
	1.35004	1.35107																	1.35107	1.35004	0.581844				1.78024	2.0268	1.85496	1.92566
	0.931494	1.33515																	1.33515	0.931494	0.822843				1.01619	3.45493	2.90831	1.65346
	0.976042	1.06863																	1.06863	0.976042	0.358456				0.762885	2.96788	1.51891	0.917767
	1.41207	0.879305																	0.879305	1.41207	0.31352				1.16563	2.14504	2.0338	1.76871
	1.46387	0.261849																	0.261849	1.46387	0.244108				0.435897	1.46944	1.71769	2.48782
	1.60282	1.52227																	1.52227	1.60282	0.960502				0.762885	3.60813	3.70163	1.66097
	1.14504	0.851463																	0.851463	1.14504	0.506216				0.859103	2.76819	2.52434	2.16783
	1.10736	1.27778																	1.27778	1.10736	0.797979				1.68752	1.4807	1.9359	1.29228
	1.4728	1.4447																	1.4447	1.4728	0.526029				1.08521	1.71031	2.19787	1.0505
	1.39484	1.10114																	1.10114	1.39484	1.0373				0.77713	1.46335	1.7331	1.60191
	1.65436	1.13287																	1.13287	1.65436	0.751359				1.32064	2.68285	0.972804	2.11305
	1.62484	0.812224																	0.812224	1.62484	0.574074				0.645687	2.30989	1.67443	1.81663
	1.0553	1.36817																	1.36817	1.0553	0.391479				0.604506	3.33514	2.23776	2.45234
	1.06928	1.57252																	1.57252	1.06928	0.430717				0.9144	3.15358	3.00686	1.74022
	1.55504	1.33515																	1.33515	1.55504	0.332556				1.28011	4.48536	4.01139	1.8095
	1.14167	0.822455																	0.822455	1.14167	0.557627				1.22326	1.62484	2.47462	2.6137
	1.0202	1.87011																	1.87011	1.0202	0.456876				1.03846	1.72455	2.8468	1.1036
	1.96024	0.849261																	0.849261	1.96024	0.226366				0.729215	1.64426	2.12315	1.8402
	0.765734	1.49132																	1.49132	0.765734	0.757446				0.645687	3.38176	2.19114	1.87166
	1.34279	1.40495																	1.40495	1.34279	0.361953				1.71601	1.55944	2.15307	1.93616
	1.29655	1.05089																	1.05089	1.29655	0.412328				0.57757	2.90482	1.72183	2.2915
	1.99974	1.22313																	1.22313	1.99974	0.5518				0.34188	1.41414	1.8095	1.58625
	1.01398	1.49197																	1.49197	1.01398	0.891219				1.18829	1.08845	1.29902	1.58884
	1.06125	1.11694																	1.11694	1.06125	0.517741				1.30484	2.91906	2.22041	1.44289
	1.95131	1.63921																	1.63921	1.95131	0.533022				0.676897	1.94936	1.6892	1.22144
	2.17677	1.8512																	1.8512	2.17677	0.459078				1.61901	1.31028	2.2577	0.935638
	1.29474	1.11862																	1.11862	1.29474	0.459078				1.17068	1.71497	2.06604	1.73634
	1.44108	2.19502																	2.19502	1.44108	0.513727				0.771561	1.54947	1.8209	1.4807
	1.23608	1.26625																	1.26625	1.23608	0.476949				1.45131	1.7498	1.68428	0.993913
	1.05232	1.45882																	1.45882	1.05232	0.443926				2.40171	2.27713	1.61331	2.0268
	0.960113	0.99715																	0.99715	0.960113	0.52331				1.19839	1.94134	1.80717	1.39342
	1.75421	1.05089																	1.05089	1.75421	0.381637				1.97578	1.2454	1.32919	1.4201
	2.01567	1.07356																	1.07356	2.01567	0.266382				1.63494	1.45584	1.98109	2.30911
	1.32971	1.94237																	1.94237	1.32971	0.221704				1.91867	1.61331	2.08158	1.69295
	1.62484	1.38798																	1.38798	1.62484	0.477985				1.91466	1.67405	2.14918	1.34201
	1.8771	1.68713																	1.68713	1.8771	0.409997				1.66343	1.23284	1.86195	1.55011
	0.992229	1.60476																	1.60476	0.992229	0.290987				1.68752	1.79409	2.04986	1.87166
	1.45118	1.35457																	1.35457	1.45118	0.366744				2.07342	1.7375	2.23776	2.24954
	1.12691	1.05322																	1.05322	1.12691	0.681041				0.487956	1.81663	2.58197	1.81831
	1.60334	0.647112																	0.647112	1.60334	0.421264				2.15747	1.69813	2.48122	1.89951
	0.975265	0.648018																	0.648018	0.975265	0.516835				1.54947	1.69813	2.13636	1.71251
	1.68208	1.12069																	1.12069	1.68208	0.467107				1.04986	0.970085	2.14918	2.12289
	1.05556	0.695545																	0.695545	1.05556	0.487568				1.81818	1.62134	2.0101	2.23659
	1.32517	0.873478																	0.873478	1.32517	0.436286				1.12432	1.4008	1.3244	2.2836
	1.58987	0.880212																	0.880212	1.58987	0.259389				1.80031	1.68272	2.13558	1.28943
	1.80523	0.799015																	0.799015	1.80523	0.355478				1.42346	1.17444	2.91258	1.04506
	0.904558	0.934472																	0.934472	0.904558	0.402098				0.724164	1.23491	2.40456	2.81002
	1.07291	0.977207																	0.977207	1.07291	0.536519				1.2274	2.66317	2.09945	1.52499
	1.47384	0.969955																	0.969955	1.47384	0.456876				0.932918	1.52499	2.16563	2.36661
	1.07679	0.701631																	0.701631	1.07679	1.03652				0.794612	0.923983	2.01243	1.68272
	1.45118	0.922558																	0.922558	1.45118	0.395882				1.28076	1.6892	1.81714	2.34745
	0.824656	1.17949																	1.17949	0.824656	0.580549				1.27959	1.46089	2.00699	1.03898
	1.76081	0.683242																	0.683242	1.76081	0.533929				1.22391	1.91919	2.27804	1.80976
	1.15372	0.546231																	0.546231	1.15372	0.635975				1.52499	1.6058	1.74501	2.02111
	1.00673	1.00932																	1.00932	1.00673	0.265993				0.793576	1.54235	2.03302	1.54636
	1.37982	0.735042																	0.735042	1.37982	0.506216				0.978632	1.58391	1.96814	1.61836
	1.24204	1.04235																	1.04235	1.24204	0.361953				1.85677	2.11383	2.18117	2.52758
	0.991193	0.547915																	0.547915	0.991193	0.38073				1.35379	1.46944	2.30199	3.43667
	2.90378	0.589743																	0.589743	2.90378	0.277907				1.58689	1.83424	2.26988	1.17444
	1.32971	0.662004																	0.662004	1.32971	0.198006				1.22818	1.44613	1.8266	1.87918
	1.69684	0.464905																	0.464905	1.69684	0.350557				1.464	1.42437	1.95338	2.45299
	1.1598	0.98161																	0.98161	1.1598	0.703185				0.833462	1.26211	3.43525	1.74268
	1.15436	1.00285																	1.00285	1.15436	0.395105				0.956617	1.16913	2.07122	1.6541
	1.00233	0.883449																	0.883449	1.00233	0.397047				1.4526			1.3727
	0.807174	1.12121																	1.12121	0.807174	0.332556				1.27299			1.50401
	0.814814	0.458819																	0.458819	0.814814	0.472287				1.04183
	0.640766	0.774151																	0.774151	0.640766	0.333981				1.63908
	1.53263	0.763662																	0.763662	1.53263	0.342269				0.707718
	1.31002	0.928256																	0.928256	1.31002	0.558534				1.13856
	1.88811																			1.88811	0.565915				0.724164
	1.42968	0.938616																	1.33592	1.42968	1.17418				0.893162
	2.39886	0.590909																	1.14258	2.39886	0.439264				1.89536
	2.05219	0.840067																	0.385263	2.05219	0.402098				1.14128
	1.57433	0.630406																	0.920098	1.57433	0.389148				0.538202
	1.96969	1.20202																	0.936026	1.96969	0.423077				1.05763
	1.91971	0.970603																	1.6036	1.91971	0.361953
	1.19101	0.721833																	0.829189	1.19101	0.299922
	1.40171	1.25628																	1.0079	1.40171	0.506216
	0.890572	0.583527																	0.797332	0.890572	0.988085
	1.57537	0.793447																	1.12419	1.57537	0.347967
	0.859362	1.18402																	1.17146	0.859362	0.578865
	1.41919	1.7072																	1.53742	1.41919	0.443926
	1.64504	2.63273																	1.58586	1.64504	0.322714
	1.78062	1.78917																	1.26431	1.78062	0.376716
	1.03768	1.96685																	1.69062	1.03768	0.306527
	1.11461	1.58171																	1.43227	1.11461	0.798497
	1.01709	1.72507																	1.40637	1.01709	0.397047
	1.2805	1.64012																	1.23957	1.2805	0.224812
	1.34305	1.57873																	1.40404	1.34305	0.395882
	1.53483	1.72973																	1.42567	1.53483
	1.82194	1.97332																	1.25304	1.82194
	1.60282	1.71717																	1.41038	1.60282
	1.29565	1.57873																	1.12691	1.29565
	1.58858	1.74916																	1.89653	1.58858
	1.33113	2.30186																	0.862082	1.33113
	1.94043	0.932789																	1.47358	1.94043
	1.33994	2.1655																	1.90184	1.33994
	1.20888	1.73711																	1.464	1.20888
	0.972027	1.20202																	1.3692	0.972027
	1.07679	3.21225																	1.07472	1.07679
	1.68946	2.95273																	1.62289	1.68946
	2.28127	2.01243																	1.01593	2.28127
	1.73996	2.79098																	1.55193	1.73996
	1.98226	1.74203																	2.22883	1.98226
	2.36234	2.10204																	1.50984	2.36234
	2.17547	1.6273																	1.23426	2.17547
	1.86933	1.86014																	1.18013	1.86933
	1.50958	2.61901																	1.61486	1.50958
	0.84188	1.87633																	1.64271	0.84188
	1.51165	1.67962																	1.36389	1.51165
	1.79772	1.74488																	1.08599	1.79772
	1.65773	1.84745																	1.67172	1.65773
	1.87283	0.809505																	1.76573	1.87283
	1.85807	1.45545																	0.967883	1.85807
	2.33747	2.20215																	1.54778	2.33747
	1.57977	1.93408																	1.4627	1.57977
		1.84278																	1.51321
	0.840762	1.88656																	1.2129	0.717689
	0.512062	1.83838																	1.1598	0.442631
	0.85484	1.84602																	1.37089	0.277907
	0.458944	2.13442																	1.41103	0.27454
	0.315804	2.05128																	1.25576	0.320124
	0.347546	1.91479																	1.19567	0.67081
	0.560183	2.10839																	0.757316	0.50259
	0.343192	1.14012																	0.986402	0.116032
	1.19337	2.6339																	0.821548	0.269878
	0.324512	2.76444																	1.40261	0.30834
	0.586784	1.28205																	1.13351	0.167573
	0.324512	1.42308																	0.727402	0.458171
	0.288768	2.35457																	1.49378	0.846412
	0.382295	1.9482																	1.48834	1.80924
	0.301872	2.1071																	1.59674	0.70202
	0.592983	2.43033																	1.44574	1.06177
	0.456601	2.82297																	1.23336	0.384356
	0.369129	1.93434																	1.11707	1.13196
	0.456125	2.64763																	1.62717	0.506216
	0.478661	1.82841																	1.85017	0.628982
	0.565906	1.37697																	2.09803	1.18454
	0.387333	1.87775																	2.31779	0.292929
	0.675334	1.42308																	1.57589	1.06397
	0.398259	0.931623																	1.47837	0.415695
	0.40734	2.37736																	1.41298	0.463222
	0.955747	1.42903																	1.28257	0.211603
	0.373773	1.52784																	1.74113	0.207071
	0.58384	1.39096																	1.15385	0.283217
	0.592983	1.33463																	1.24398	0.17366
	0.508268	2.11849																	1.25628	0.922947
	0.689204	1.17495																	1.64374	0.70202
	0.974676	1.93887																	1.44354	0.527713
	0.373773	2.01243																	1.31948	0.355219
	0.512062	1.80005																	0.899378	0.519813
	0.570446	2.26029																	1.22222	0.487309
	0.448516	1.26638																	0.690494	0.272468
	0.858344	1.18765																	1.49158	0.333981
	0.955063	1.81313																	0.765216	0.761978
	0.797886	1.86856																	1.52564	0.457135
	0.602686	1.16162																	1.1374	0.243719
	0.832676	1.97203																	1.16226	0.513727
	0.680082	1.24074																	1.39018	0.920357
	0.695403	1.42903																	1.06928	0.928904
	0.563998	2.01463																	1.20487	1.02318
	0.542643	2.26029																	1.86687	0.729862
	0.518323	2.13869																	1.16162	0.42476
	0.269528	2.1721																	2.11642	0.886946
	0.613985	2.11603																	0.891219	0.337089
	0.636004	1.27998																	1.12419	0.626003
	0.589707	0.835664																	1.09946	1.06747
	0.524917	2.29733																	1.58327	1.08806
	0.560183	2.50414																	0.980833	0.438487
	0.354284	1.87257																	1.00842	0.399767
	0.7547	2.24825																	1.07265	0.342269
	1.03748	1.44548																	1.0347	0.736855
	0.864087	2.56293																	1.28179	0.757316
	0.882062	1.76379																	1.43149	0.423336
	0.594061	1.7726																	1.13766	0.650608
	0.900162	1.7375																	1.2735	0.366744
	0.725943	2.10412																	1.09402	0.555814
	0.501882	2.3929																	0.865837	0.279979
	0.58384	1.65475																	0.728697	0.340585
	0.580895	2.1475																	1.28904	0.295649
	0.432033	1.69334																	1.17275	0.299922
	0.466284	1.62238																	1.42243	0.149961
	0.382295	2.05944																	1.3828	0.304973
	0.581994	1.96931																	1.30368	0.667443
	0.630385	2.00039																	1.16667	0.418933
	0.451273	2.18816																	1.66938	0.232453
	0.476008	2.19399																	1.55439	0.38073
	0.622133	1.62756																	1.71626	0.454286
	0.529042	2.06863																	1.06604	0.399378
	0.525414	2.15656																	1.39989	0.384486
	0.290593	2.14853																	1.31779	0.717171
	0.606915	2.31805																	1.36856	0.46633
	0.5714	1.60904																	1.46231	0.30575
	0.514198	2.27104																	1.48407	0.845376
	0.391189	2.03768																	1.22753	0.469179
	0.709771	2.38992																	1.43551	0.708624
	0.656799	2.43628																	1.10023	0.508288
	0.395792	2.40404																	1.22753	0.604506
	0.541876	1.97099																	1.24631	0.368298
	0.566859	0.920098																	1.71484	0.249806
	0.341368	1.0821																	1.45377	0.326988
	0.414887	2.27311																	0.836311	0.232453
	0.384036	1.88306																	1.01308	0.295649
	0.656654	1.0821																	1.55633	0.433437
	0.437092	1.95558																	2.13571	0.37827
	0.509719	1.17495																	1.60541	0.377104
	0.469332	2.31002																	1.17418	0.418156
	1.76315	2.30134																	1.50893	0.313908
	1.369	2.00259																	1.13649	0.32375
	1.08131	1.92826																	1.33773	0.232453
	1.45191	1.48213																	1.33502	0.164077
	0.871779	0.970603																	1.41712	1.36765
	0.985623	2.32919																	1.61448	0.183372
	1.46076	1.80769																	1.11046	0.185833
	1.02412	1.97332																	1.11694	0.452732
	1.46955	1.85237																	1.17858	0.423077
	1.03665	1.47242																	1.1721	1.53988
	1.05962	1.80394																	1.34706	1.26094
	1.10177	2.05892																	1.35949	0.625097
	0.947392	2.37736																	1.6699	0.708365
	0.954607	2.21808																	1.00518	0.428904
	1.15288	1.78321																	1.45195	0.23051
	0.58641	1.61901																	1.27959	0.295649
	1.3295	2.18648																	1.26288	0.404688
	0.886437	1.86571																	1.07343	0.212121
	1.128	2.07291																	1.6295	0.183372
	1.38585	1.5461																	1.80601	0.204869
	1.16401	1.47306																	0.908572	0.30834
	1.42802	1.67962																	1.50751	0.38073
	1.16179	1.52642																	1.60943	0.354183
	1.26589	1.86014																	1.12419	0.411422
	0.655638	1.34421																	1.00117	0.204869
	2.12774	1.4245																	1.26483	0.325952
	0.78895	1.87283																	1.69684	0.358456
	2.89817	2.13869																	1.18052	0.292541
	1.41836	1.52499																	0.739316	0.259389
	0.871779	2.28075																	1.03704	0.185833
	1.13179	1.8705																	0.923465	0.185833
	1.46605	1.28205																	1.33709	0.402098
	1.37277	2.60502																	1.30368	0.140378
	1.36398	2.45817																	1.51243	0.152292
	1.29146	2.03522																	1.64724	0.390054
	1.36775	1.27998																	0.913882	0.621341
	1.42983	2.49611																		0.185315
	1.5258	2.10204																		0.480834
	1.44558	2.24268																		0.439523
	1.41044	0.900025																		0.647889
	1.86273	2.42566																		0.30834
	1.56146	3.75563																		0.398601
	1.70464	1.6418																		0.240741
	1.52974	1.69205																		0.183372
	1.89885	2.70033																		0.342269
	1.29543	2.18557																		0.213157
	1.5609	1.93382																		0.30834
	1.31127	2.26366																		0.428904
	1.24466	1.84602																		0.404688
	1.57898	1.60451																		0.271173
	1.61292	1.85405																		0.261979
	2.72605	1.21808																		0.218078
	2.20746	2.10204																		0.317923
	2.45329	2.29086																		0.277907
	1.65136	2.73012																		0.675861
	1.87654	1.70189																		0.38073
	1.78882	1.36881																		0.388241
	1.7182	0.771432																		0.361046
	1.78882	1.78321																		0.313908
	2.30575	1.18765																		0.639601
	1.26386	1.18454																		0.385522
	1.87745	1.64271																		0.475783
	0.881585	0.771432																		0.52577
	1.61292	1.64918																		0.24605
	1.19606	2.1023																		0.439264
		1.50414																		0.204869
		1.51334																		0.59842
		1.11875																		0.152292
																				0.271173
																				0.502331
																				0.591427
																				0.668997
																				1.01075
																				0.920357
																				0.542217
																				0.195027
																				0.484719
																				0.713804
																				0.561642
																				0.456358
																				0.571613
																				0.495338
																				0.245532
																				0.140378

## Sheet: Figure 5
Figure 5b	% Bi-nucleated Cells			% Multinucleated Cells					Figure 5c	>4n cells					Figure 5d	% Micronuclei					Figure 5e	>4n cells						Figure 5f	% Bi-nucleated Cells			% Multinucleated Cells
	Cep55wt/wt	Cep55wt/Tg	Cep55Tg/Tg	Cep55wt/wt	Cep55wt/Tg	Cep55Tg/Tg				Cep55wt/wt	Cep55wt/Tg	Cep55Tg/Tg				Cep55wt/wt	Cep55wt/Tg	Cep55Tg/Tg			sh_CEP55	Scr	#S2	#S4				sh_CEP55	Scr	#S2	#S4	Scr	#S2	#S4
	2.66667	2.879	10.6667	4	5	21				0.44	5.53	13.58				11.3333	17.3333	25.3333				15.98	15.14	1.49					12.4546	8.9978	2.22	19.2308	8.33333	0
	3.444	3.789	12.3467	6	7.5	25				0.93	3.02	13.65				6.41711	16.4557	28.169				13.46	11.21	0.26					14.2225	8.3345	1.345	18.334	7.223	1.123
	2.1123	4.5662	14.678	5.5	8.5	22.5				0.58	4.33	14.11				8.9634	14.6687	26.6698				17.54	10.85	1.35					16.789	10.3345	2.2234	16.129	11.7647	5.88235
	3.2124	4.89036	13.559	4.5	6.5	24.6				0.78	5.68	12.57				7.99658	18.6658	24.6687				15.45	11.05	0.98					16.3353	9.4456	1.654	15.2345	13.3345	4.6678
	2.65	2.66	14.66	5.79	8.75	23.64				0.68	6.21	13.65				10.6585	17.6685	26.5578				14.66	10.65	1.36					17.3345	11.2234	2.4234	16.6667	18.1818	7.69231
	2.75	2.89	12.98	4.52	7.96	24.86				0.74	5.67	14.68				9.66855	15.9984	27.5585				15.87	12.54	2.54					13.2256	10.678	4.335	14.3356	16.343	6.7789

## Sheet: Figure 6 
Figure 6a	Time in Mitosis (mins)						Figure 6b	Cytokinesis failure (%)						Figure 6c	Time in Mitosis (mins)											Figure 6d	Time in Mitosis (mins) of Mononucleated cells						Figure 6f		% Tripolar spindles			% unaligned Chromosomes			% lagging Chromosomes			% Chromatin bridge			% Micronuclei formation
	Cep55wt/wt	Cep55wt/Tg	Cep55Tg/Tg					Cep55wt/wt	Cep55wt/Tg	Cep55Tg/Tg					Cep55wt/wt		Cep55wt/Tg			Cep55Tg/Tg							Cep55wt/wt	Cep55wt/Tg	Cep55Tg/Tg					Cep55wt/wt	8	6.78	9.68	19	17.7	16.35	9	8.564	7.69	26	22.34	24.68	27	25.43	24.98
	30	54	96					10	14	32					Mononucleated	Binucleated	Mononucleated	Binucleated	Multinucleated	Mononucleated	Binucleated	Multinucleated					30	54	60					Cep55Tg/Tg	15	17.89	20.36	23	25.67	24.98	18	19.2	16.66	39	41.021	40.35	52	50.21	51.46
	30	66	90					8	18	34					30	48	54	84	102	60	96	270					30	66	60
	36	84	96												30	48	66	78	132	60	90	138					36	48	96
	36	60	84												36	48	48	90	120	96	96	108					36	96	54
	48	78	270												36	48	96	90	102	54	84	276					48	72	66
	30	90	138												48	72	72	84	120	66	132	156					30	42	48
	36	90	108												30	48	42	90	108	48	84	162					36	48	72
	48	48	276												36	48	48	78	126	72	84	204					42	48	66
	42	96	156												42	48	48	84		66	84	498					48	48	72
	48	84	102												48	48	48	84		72	108	210					30	54	72
	30	72	162												30		54	90		72	102	204					42	48	48
	42	42	204												42		48	78		48	96	198					36	66	78
	36	48	498												36		66	72		78	96	180					30	66	60
	30	48	132												30		66	72		60	102	132					36	48	36
	36	48	84												36		48	72		36	84	138					42	54	54
	42	54	210												42		54	96		54	72	144					42	66	48
	42	102	204												42		66	90		48	102	156					30	36	66
	30	48	198												30		36	84		66	96	174					30	42	54
	30	66	180												30		42	78		54	84	162					48	36	54
	48	66	60												48		36	66		54	72	192					48	48	72
	48	48	60												48		48			72	84	222					42	42	66
	48	132	96												42		42			66	90	210					36	30	66
	42	54	54												36		30			66	90	126					42	30	72
	36	66	66												42		30			72	72	144					42	42	54
	42	36	48												42		42			54		198					42	24	78
	42	42	72												42		24			78		198					36	36	54
	42	90	66												36		36			54		180					42	30	60
	48	36	72												42		30			60							42	42	60
	36	48	72												42		42			60							36	36	72
	42	78	48												36		36			72							36	48	66
	42	42	84												36		48			66							30	42	72
	36	30	78												30		42			72							48	36	60
	36	30	84												48		36			60							36	36	120
	30	42	60												36		36			120							42	36	108
	48	24	108												42		36			108							42	36	66
	36	36	36												42		36			66							42	36	48
	42	84	54												42		36			48							42	60	102
	42	120	48												42		60			102							36	72	66
	42	30	102												36		72			66							30	72	66
	42	42	48												30		72			66							30	66	54
	36	36	66												30		66			54							36	54	132
	48	48	54												36		54			132							36	42	60
	30	42	54												36		42			60							36	48	72
	30	36	72												36		48			72							30	48	66
	36	102	132												30		48			66							42	54
	36	36	66												42		54										42	42
	36	36	66												42		42										30	48
	30	36	72												30		48										36	78
	42	120	54												36		78										42	66
	42	36	78												42		66										24	42
	30	60	96												24		42										30	72
	36	72	96												30		72										30	60
	42	84	102												30		60										30	36
	24	90	54												30		36										36	36
	30	78	138												36		36										30	36
	30	72	84												30		36										42	48
	30	66	72												42		48										42	42
	36	54	144												42		42										42	42
	72	42	156												42		42										42	30
	48	108	174												42		30										42	30
	30	72	162												42		30										30	36
	42	72	192												30		36										36	36
	42	48	222												36		36										42	42
	42	126	210												42		42										42	36
	42	72	126												42		36										36	48
	42	48	144												36		48										36	42
	48	54	198												36		42										42	36
	30	96	198												42		36										42	42
	36	42	180												42		42										42	36
	48	48	60												42		36										42	42
	42	78	60												42		42										42	36
	42	90	72												42		36										42	36
	36	66	102												42		36										42	60
	36	84	96												42		60										54
	42	78	84												54												36
	42	42	72												36												42
	42	72	66												42												36
	42	60	72												36												36
	42	36	72												36												36
	42	66	84												36												36
	42	36	60												36												42
	54	36	90												42												36
	36	48	120												36												36
	42	42	90												36												36
	36	42	108												36												42
	36	30	72												42												42
	36	30	66												42												42
	36	36	48												42												36
	42	36	102												36												42
	48	42	66												42												36
	36	36	66												36												36
	36	48	54												36
	36	42	78
	42	36	72
	42	42	132
	42	36	60
	36	42	96
	42	36	72
	36	36	72
	36	60	66

## Sheet: Figure 7
Figure 7a	Time in Mitosis (mins)								Figure 7b	Time to mitosis (min)								Figure 7c	% Mitotic outcome									Figure 7d	DMSO
	Cep55wt/wt		Cep55wt/Tg		Cep55Tg/Tg					Cep55wt/wt		Cep55wt/Tg		Cep55Tg/Tg					Cep55wt/wt		Cep55wt/Tg		Cep55Tg/Tg						G1						S						G2
	Untreated	Nocodazole	Untreated	Nocodazole	Untreated	Nocodazole				Untreated	Nocodazole	Untreated	Nocodazole	Untreated	Nocodazole			Slipped	28	20	52	56	70	74				Cep55wt/wt	46.78	49.89	50.42	48.89	49.65	47.33	51.1	47.66	46.91	48.23	47.68	49.61	2.12	2.45	2.67	2.88	3.06	2.68
	30	132	54	114	96	198				400	645	420	1335	270	1500			Dead	58	68	36	32	18	16				Cep55wt/Tg	30.45	31.65	28.79	28.45	27.65	26.66	60.12	58.12	62.54	62.13	60.32	61.69	9.43	10.23	8.67	9.42	12.03	11.69
	30	66	66	138	90	120				610	990	490	970	320	1530			Divided	14	12	12	14	12	10				Cep55Tg/Tg	41.22	42.24	40.98	41.44	40.36	41.69	38.3	37.98	39.59	38.24	39.66	38.68	20.48	19.78	19.43	20.32	19.98	19.63
	36	66	84	114	96	252				680	990	480	860	430	1545
	36	90	60	132	84	144				440	510	570	870	630	1470														Nocodazole
	48	102	78	60	270	156				530	795	500	870	420	1575														G1						S						G2
	30	90	90	90	138	126				880	795	980	970	540	1455													Cep55wt/wt	4.67	5.67	6.34	6.89	4.69	5.98	8.46	8.97	9.45	9.52	9.54	9.62	86.87	85.36	84.21	83.59	85.77	84.4
	36	102	90	150	108	180				710	960	560	1020	760	1395													Cep55wt/Tg	20.34	19.89	21.46	22.56	21.66	22.54	25.46	26.21	27.45	26.87	25.54	26.11	54.11	53.9	51.09	50.57	52.8	51.35
	48	126	48	108	276	126				990	705	420	890	360	1245													Cep55Tg/Tg	22.78	19.89	20.45	20.78	21.54	20.65	31.56	32.67	33.87	32.78	32.15	31.66	45.66	47.43	45.77	46.44	46.31	47.69
	42	138	96	144	156	132				700	480	430	880	400	1620
	48	96	84	114	102	324				730	270	770	940	500	1665
	30	84	72	132	162	132				80	960	440	1050	1160	1605
	42	48	42	90	204	90				450	870	580	880	760	1320
	36	168	48	114	498	150				810	795	660	880	360	1440
	30	84	48	336	132	348				640	960	620	870	650	1275
	36	96	48	126	84	126				820	1125	460	980	470	1410
	42	54	54	90	210	144				520	780	600	930	950	1380													Figure 7e
	42	84	102	222	204	210				980	825	610	1130	710	1335														DMSO						Nocodazole
	30	90	48	336	198	324				1110	780	650	870	860	1545													Cep55wt/wt	4.56	1.2	2.23	4.02	3.65	3.45	29.06	28.05	25.15	28.2	26.64	27.56
	30	72	66	96	180	150				1100	975	340	960	1130	1785													Cep55wt/Tg	8.62	6.9	8.01	5.71	5.69	6.32	38.13	39.24	31.66	32.77	30.65	32.98
	48	60	66	60	60	114				1220	1005	410	970	540	1305													Cep55Tg/Tg	10.68	12	14.81	10.54	8.95	10.55	48.43	49.56	46.6	47.8	46.32	47.69
	48	90	48	336	60	342				1020	720	720	1020	720	1455
	48	96	132	108	96	108				330	810	530	970	440	1545
	42	72	54	180	54	168				500	690	410	930	150	1725
	36	114	66	186	66	186				1110	705	540	870	230	1575
	42	150	36	84	48	150				700	900	370	700	330	1455
	42	84	42	138	72	174				1480	795	460	950	330	1395													Figure 7f
	42	78	90	132	66	102				1200	630	560	1010	300	1350														DMSO						Nocodazole
	48	126	36	90	72	90				410	615	470	910	340	1320													Cep55wt/wt	0.56	1.25	2.25	2.41	1.68	2.54	20.45	21.65	24.55	26.57	23.69	24.56
	36	90	48	186	72	132				400	810	440	870	340	1590													Cep55wt/Tg	1.45	1.66	2.22	2.64	2.78	2.84	18.56	19.45	17.44	16.59	15.45	16.95
	42	84	78	132	48	174				520	645	560	880	360	1530													Cep55Tg/Tg	1.49	1.78	2.88	2.44	2.63	2.58	13.57	12.54	11.98	12.08	10.54	10.69
	42	78	42	150	84	150				430	675	770	940	630	1635
	36	54	30	282	78	282				590	780	700	960	980	1470
	36	108	30	132	84	132				300	660	500	950	600	1560
	30	90	42	72	60	72				470	795	470	870	570	1470
	48	84	24	126	108	126				150	870	490	880	690	1515
	36	78	36	90	36	90				490	690	540	820	340	1425
	42	78	84	138	54	138				590	675	710	860	410	1305
	42	84	120	114	48	114				790	855	660	950	320	1440
	42	60	30	126	102	126				590	810	550	920	700	1380
	42	96	42	324	48	324				750	705	800	790	340	1470
	36	84	36	138	66	138				460	720	460	880	420	1155
	48	120	48	108	54	258				980	930	630	980	310	1185
	30	60	42	102	54	102				880	840	690	870	450	1335
	30	90	36	138	72	258				780	885	540	860	480	1665
	36	72	102	66	132	66				880	630	890	880	480	1320
	36	72	36	144	66	144				300	705	570	860	410	1335
	36	96	36	126	66	390				680	630	700	880	760	1560
	30	84	36	90	72	114				460	690	650	880	530	1410
	42	60	120	126	54	126				470	705	670	890	450	1425
	42	102	36	108	78	108				460	720	740	970	300	1320
	30	96	60	138	96	216				540	990	540	1305	330	1320
	36	120	72	138	96	156				330	825	430	1275	400	1140
	42	78	84	168	102	252				200	990	690	1245	600	915
	24	114	90	138	54	162				490	870	910	1215	350	1335
	30	138	78	66	138	168				610	1155	690	1290	710	1065
	30	78	72	102	84	126				910	855	650	1320	600	1290
	30	42	66	144	72	198				350	990	810	1380	800	975
	36	96	54	108	144	210				440	1155	710	1410	520	1065
	72	138	42	144	156	186				840	870	750	1305	870	1275
	48	72	108	132	174	324				730	1080	930	1380	470	1470
	30	96	72	192	162	120				390	1155	690	1275	1160	1305
	42	60	72	66	192	66				450	960	400	1380	760	1170
	42	84	48	138	222	156				510	930	900	1380	360	1320
	42	108	126	324	210	330				890	900	710	1305	650	1320
	42	102	72	162	126	168				740	870	430	1035	470	1170
	42	90	48	72	144	144				520	1140	590	1440	950	1440
	48	78	54	234	198	210				300	990	680	1440	710	1395
	30	96	96	402	198	324				490	975	710	1305	860	1305
	36	78	42	174	180	150				700	1050	700	1230	1130	1155
	48	102	48	60	60	114				980	1125	440	1245	340	1275
	42	138	78	336	60	342				300	1140	520	1530	420	1230
	42	96	90	108	72	108				490	1095	610	1305	440	1095
	36	48	66	192	102	168				780	1320	450	1320	350	1170
	36	78	84	192	96	186				710	1305	720	1095	270	1140
	42	108	78	84	84	150				440	1095	640	1305	330	1320
	42	114	42	162	72	174				590	990	330	1170	530	1050
	42	72	72	210	66	102				710	990	860	1515	900	1395
	42	126	60	114	72	90				850	1080	470	1455	540	1305
	42	126	36	126	72	132				910	1320	400	1380	340	1125
	42	78	66	114	84	174				590	1215	860	1245	360	1170
	42	78	36	144	60	150				430	990	710	1230	630	1320
	54	84	36	240	90	282				590	1365	300	1440	980	1440
	36	90	48	138	120	132				860	930	610	1425	600	1425
	42	66	42	60	90	72				880	990	390	1305	570	1305
	36	54	42	120	108	126				880	1245	530	1170	690	1170
	36	90	30	102	72	90				300	1110	870	1305	540	1230
	36	78	30	138	66	138				700	1170	750	1335	710	1410
	36	72	36	114	48	114				600	1275	730	1380	320	1110
	42	90	36	108	102	126				290	1095	590	1395	700	1155
	48	108	42	324	66	348				420	990	800	1290	640	1185
	36	72	36	138	66	156				590	1170	860	1410	920	1395
	36	138	48	108	54	288				910	1290	980	1320	510	1470
	36	78	42	120	78	138				970	1125	390	1245	450	1305
	42	84	36	138	72	258				910	1320	460	1410	780	945
	42	78	42	72	132	84				590	1230	890	1320	580	1410
	42	90	36	180	60	180				690	1065	660	1200	370	1290
	36	144	42	138	96	390				630	1155	420	1395	590	840
	42	84	36	78	72	114				370	1125	490	1425	530	1455
	36	90	36	132	72	132				890	1020	430	1290	640	1035
	36	60	60	78	66	120				810	1305	690	1320	510	885
[truncated: 5 more columns]
